# Supplementary material for: Effective Use of microRNA, BRAF and Sonographic Risk Assessment in Bethesda III Thyroid Nodules Requires a Different Approach to Nodules with Features of Nuclear Atypia and Other Types of Atypia
Source: Cancers (Basel). 2023 Aug 27;15(17):4287. doi: 10.3390/cancers15174287 (PMC10486535; doi:10.3390/cancers15174287)
Supplement: Supplementary file 1 [file cancers-15-04287-s001.zip]

Archive with 1 entries (1 files):
- cancers-2572202-supplementary.pdf
